# Supplementary material for: Exploring Antibiotic-Potentiating Effects of Tobramycin–Deferiprone Conjugates in Pseudomonas aeruginosa
Source: Antibiotics (Basel). 2023 Jul 31;12(8):1261. doi: 10.3390/antibiotics12081261 (PMC10451322; doi:10.3390/antibiotics12081261)
Supplement: Supplementary file 1 [file antibiotics-12-01261-s001.zip]

Archive with 1 entries (1 files):
- antibiotics-2529345-supplementary.pdf
